# Supplementary material for: Adipocyte-specific Mlkl knockout mitigates obesity-induced metabolic dysfunction by enhancing mitochondrial functions
Source: Cell Death Dis. 2025 Oct 6;16(1):683. doi: 10.1038/s41419-025-08004-1 (PMC12501060; doi:10.1038/s41419-025-08004-1)
Supplement: Supplementary file 10 — List of abbreviations [file 41419_2025_8004_MOESM10_ESM.xlsx]

## Sheet: Foglio1
	Abbreviation	Definition
	Acc	Acetyl-CoA Carboxylase
	Adi-KO	Adipocyte-knock out
	Adipoq	Adiponectin
	ANOVA	Analysis of Variance
	BAT	Brown Adipose Tissue
	BCA	Bicinchoninic Acid
	BCAA	Branched-chain amino acid
	Bckdhb	Branched Chain Keto Acid Dehydrogenase E1 Subunit Beta
	BW	Body Weight
	Chrebp	Carbohydrate-responsive element-binding protein
	cIAP	Cellular Inhibitor of Apoptosis Protein
	Cxcr4	C-X-C Chemokine Receptor Type 4
	DAPI	4',6-Diamidino-2-phenylindole
	DEG	Differentially Expressed Genes
	ELISA	Enzyme-Linked Immunosorbent Assay
	Fabp4	Fatty Acid Binding Protein 4
	Foxa1	Forkhead Box A1
	FPKM	Fragments Per Kilobase of transcript per Million mapped reads
	Gsta4	Glutathione S-transferase alpha 4
	HFD	High Fat Diet
	HOMA-IR	Homeostasis Model Assessment for Insulin Resistance
	Hprt1	Hypoxanthine Phosphoribosyltransferase 1
	HRP	Horseradish Peroxidase
	IBMX	3-isobutyl-1-methyl xanthine
	Ip6k2	Inositol Hexakisphosphate Kinase 2
	ITT	Insulin Tolerance Test
	KEGG	Kyoto Encyclopedia of Genes and Genomes
	Lpin1	Lipin 1
	MASLD	Metabolic dysfunction-associated steatotic liver disease
	MLKL	Mixed Lineage Kinase Domain-Like pseudokinase
	NCD	Normal Chow Diet
	NH4Cl	Ammonium chloride
	oGTT	Oral Glucose Tolerance Test
	PPAR	Peroxisome proliferator-activated receptor
	RER	respiratory exchange
	RIPK1	Receptor-interacting protein kinase 1
	RIPK3	Receptor-interacting protein kinase 3
	Rplp0	Ribosomal Protein Lateral Stalk Subunit P0
	SD	Standard Deviation
	SEM	Standard Error of the Mean
	Sgk1	Serum/Glucocorticoid Regulated Kinase 1
	SubWAT	Subcutaneous White Adipose Tissue
	TCA	tricarboxylic acid cycle
	UCP1	uncoupling protein 1
	visWAT	Visceral White Adipose Tissue
	WAT	White adipose tissue
	Wee1	WEE1 G2 Checkpoint Kinase
	WT	Wild Type
	zVAD	z-Val-Ala-Asp(OMe)-fluoromethylketone
